# Supplementary material for: siMS Score: Simple Method for Quantifying Metabolic Syndrome
Source: PLoS One. 2016 Jan 8;11(1):e0146143. doi: 10.1371/journal.pone.0146143 (PMC4706421; doi:10.1371/journal.pone.0146143)
Supplement: S1 Calculator — (XLSX) [file pone.0146143.s002.xlsx]

## Sheet: Sheet1
	siMS score and siMS risk calculator
				Waist	Height	Systolic BP	HDL	TG	Glucose	Family history of cardiovascular event	Age	siMS score	siMS risk score	No of MS components
Gender	MALE	Test value*		131	180	110	1.2	1.4	5.4	1	39
		Referent value**		x	x	130	1.02	1.7	5.6	NO=1; YES=1.2	45
		Calculated value		2*W/H=	1.45556	0.846154	-1.17647	0.823529	0.964286	1	0.866667	2.91305	2.52465	1
		MS component			TRUE	FALSE	FALSE	FALSE	FALSE
	FEMALE	Test value*		90	161	130	1.2	1.6	5	1.2	52
		Referent value**		x	x	130	1.28	1.7	5.6	NO=1; YES=1.2	50
		Calculated value		2*W/H=	1.11801	1	-0.9375	0.941176	0.892857	1.2	1.04	3.01455	3.76215	2
		MS component			TRUE	FALSE	TRUE	FALSE	FALSE
	* Enter test values into yelow line
	** Referent values can be changed by user
	# Component of MS, Waist, is calculated as 2*Waist/Height>1
