# Supplementary material for: siMS Score: Simple Method for Quantifying Metabolic Syndrome
Source: PLoS One. 2016 Jan 8;11(1):e0146143. doi: 10.1371/journal.pone.0146143 (PMC4706421; doi:10.1371/journal.pone.0146143)
Supplement: S1 Database — (XLSX) [file pone.0146143.s003.xlsx]

## Sheet: Sheet1
No	sex	age	Family_history	height	waist	TAs	TAd	chol	HDL	Tg	gly0	ins0	TAs_elevated	TAd_elevated	TA_elevated	Tg_elevated	HDL_low	Gly_elevated	Waist_Adult_Children_elevated	MS	siMS_score	siMS_risk_score	Framingham_score	LogFramingham
1	male	18	yes	188	98	135	100	3.94	1.23	0.84	4.3	30	1	1	1	0	0	0	1	no	2.13711	1.02581	0.439566	-0.356976
2	female	17	yes	167.3	119	120	80	6.99	1.61	1.5	4.8		0	0	0	0	0	0	1	no	2.82735	1.15356	0.40656	-0.390876
3	female	17	yes	162	104	130	90	4.7	0.83	1.9	5.9	20.3	0	1	1	1	1	1	1	yes	3.80673	1.55315	0.501559	-0.299678
4	male	17	yes	175	118	120	70	5.19	1.18	1.65	5.1	22.3	0	0	0	0	0	0	1	no	2.99609	1.35823	0.301721	-0.520395
5	male	17	yes	199	135	140	90	5.17	1.04	1.39	4.9	48.6	1	1	1	0	0	0	1	no	3.10675	1.40839	0.454937	-0.342049
6	female	17	no	172	84	120	80	5.37	2.12	0.94	4.1		0	0	0	0	0	0	1	no	1.52866	0.519743	0.243438	-0.613612
7	male	18	yes	181	111	140	80	5.66	1.26	1.78	4.1	32.1	1	0	1	1	0	0	1	yes	2.84735	1.36673	0.501541	-0.299694
8	female	18	yes	175	90	120	80	3.91	0.98	1.95	4.6		0	0	0	1	1	0	1	yes	3.15451	1.36275	0.327176	-0.485219
9	female	19	yes	160	96	130	80	5.08	1.4	1.88	4.8		0	0	0	1	0	0	1	no	3.06928	1.39959	0.492982	-0.307169
10	female	19	yes	173	88	120	75	4.53	1.33	0.62	4.5	14.2	0	0	0	0	0	0	1	no	2.06963	0.943753	0.357059	-0.44726
11	male	20	yes	181.5	92	120	85	5.88	1.49	1	4.2	22.1	0	1	1	0	0	0	0	no	1.8143	0.967628	0.458944	-0.33824
12	male	16	yes	178	103	120	80	3.68	1.05	0.98	4.9	26.6	0	0	0	0	0	0	1	no	2.50244	1.06771	0.189993	-0.721262
13	male	17	no	176.2	109	110	70	3.12	0.9	1.38	4.8	32.2	0	0	0	0	1	0	1	no	2.86994	1.0842	0.185428	-0.731826
14	female	18	yes	168	72	120	80	3.09		0.38	3.5		0	0	0	0	0	0	0	no
15	female	20	yes	167	132	140	100	5.32	0.91	2.49	5.7		1	1	1	1	1	1	1	yes	4.42939	2.12611	2.22439	0.34721
16	female	16	yes	167.6	116	120	80	4.49	0.77	4.05	4.9	10	0	0	0	1	1	0	1	yes	4.96312	1.90584	0.348677	-0.457576
17	female	17	yes	163.8	84	100	70	4.48	1.3	0.82	4.5	11.7	0	0	0	0	0	0	1	no	2.06517	0.84259	0.167181	-0.776813
18	male	16	no	170.1		120	80	4.4	1.41	0.96	5	22.6	0	0	0	0	0	0	0	no			0.176428	-0.753432
19	female	19	yes	167.5	88	100	60	5.25	1.07	1	4.3	17.5	0	0	0	0	1	0	1	no	2.34013	1.0671	0.300998	-0.521436
20	male	16	yes	178	97	120	80	4.83	1	1.28	5.3	14.3	0	0	0	0	1	0	1	no	2.73194	1.16563	0.269796	-0.568965
21	male	18	yes	183.3	110	130	90	4.96	0.94	1.55	5.4	18.1	0	1	1	0	1	0	1	yes	3.1547	1.51426	0.492443	-0.307644
22	female	19	yes	174.4	97	110	80	4.47	1.44	1.29	4.3	4.3	0	0	0	0	0	0	1	no	2.36022	1.07626	0.442971	-0.353625
23	male	17	yes	185.5	133	125	85	6.75	1.16	1.16	5.6	54.6	0	1	1	0	0	1	1	yes	2.9406	1.33307	0.445391	-0.351258
24	male	19	no	198	124	120	75	4.23	0.9	2.52	4.7	300	0	0	0	1	1	0	1	yes	3.61489	1.52629	0.832655	-0.079535
25	male	16	yes	192	99	90	65	3.9	0.94	1.37	5	20.4	0	0	0	0	1	0	1	no	2.50073	1.06698	0.128979	-0.88948
26	female	16	yes	168	65	120	80	4.67	1.37	1.21	4.7	16.1	0	0	0	0	0	0	0	no	2.17762	0.836208	0.243247	-0.613953
27	female	19	yes	168	115	130	90	4.61	1.09	1.08	4.4	17.6	0	1	1	0	1	0	1	yes	2.93849	1.33995	0.523341	-0.281215
28	male	11	yes	145	74	115	75	5.37	1.3	0.95	4.6	13.5	0	0	0	0	0	0	0	no	2.01105	0.589907	0.069672	-1.15694
29	female	11	yes	147	84	120	80	5.47	1.32	2.14	4.2	27.1	0	0	0	1	0	0	1	no	3.04351	0.803486	0.126417	-0.898196
30	female	13	yes	160	86	120	80	3.56	1.21	0.39	4	18	0	0	0	0	0	0	1	no	1.99646	0.622896	0.118036	-0.927986
31	female	15	no	163.6	87	100	70	5.2	1.37	1.24	4.1	24.6	0	0	0	0	0	0	0	no	2.22404	0.667213
32	female	15	yes	161	85	90	60	3.22	1.03	1.08	4.4	63.3	0	0	0	0	0	0	0	no	2.36453	0.851231	0.073901	-1.13135
33	female	9	no	146	85	90	60	4.58	1.3	1.14	4.7	11.2	0	0	0	0	0	0	1	no	2.35094	0.423169	0.029207	-1.53451
34	female	12	no	162	98	130	85	5.04	1.49	1.67	4.2	24.2	0	1	1	0	0	0	1	no	2.77817	0.66676	0.160499	-0.794526
35	female	9	yes	157.3	91	120	80	4.69	1.16	0.9	4.9	19.4	0	0	0	0	0	0	1	no	2.57826	0.556905	0.0721	-1.14207
36	male	9	yes	150.5	102	100	60	4.17	1.43	1.08	5.2	26.6	0	0	0	0	0	0	1	no	2.28662	0.548788	0.019816	-1.70297
37	male	13	yes	158	91	100	80	5.57	1.8	0.58	4.4	23.4	0	0	0	0	0	0	1	no	1.28331	0.444882	0.068212	-1.16614
38	male	11	yes	155	109	125	90	5.09	1.1	0.95	4.6		0	1	1	0	0	0	1	no	2.66981	0.783145	0.090062	-1.04546
39	male	11	yes	151	89	100	80	3.73	1.08	0.71	4.9	14.1	0	0	0	0	0	0	1	no	2.18186	0.640013	0.04198	-1.37696
40	male	10	no	149	100	110	75	3.75	1.01	0.84	3.7		0	0	0	0	1	0	1	no	2.35307	0.522905	0.040374	-1.3939
41	female	12	yes	163	91	120	80	4.92	0.95	1.8	4.7	28.6	0	0	0	1	1	0	1	yes	3.19556	0.920322	0.17189	-0.76475
42	male	15	yes	186	116	150	105	5.36	0.59	2.77	3.7	45.6	1	1	1	1	1	0	1	yes	4.11285	1.64514	0.625619	-0.20369
43	male	13	yes	162	73	120	70	4.58	1.09	0.8	5.1	15.2	0	0	0	0	0	0	0	no	2.13699	0.740822	0.124298	-0.905537
44	female	11	yes	149	90	125	85	4.6	0.66	1.8	5.4	22.9	0	1	1	1	1	0	1	yes	3.67708	0.970748	0.187458	-0.727096
45	female	11	yes	158.5	79	100	60	3.37	0.84	1.21	5	50.4	0	0	0	0	1	0	1	no	2.71445	0.716614	0.058614	-1.232
46	male	10	yes	148.4	80	90	65	4.96	1.22	0.97	5	16.7	0	0	0	0	0	0	1	no	2.03784	0.543424	0.03145	-1.50238
47	female	11	yes	150	78	120	80	5.32	1.09	2.69	4.8	59.3	0	0	0	1	0	0	0	no	3.55101	0.937467	0.139981	-0.853929
48	male	10	yes	154	94	120	75	3.8	1.19	1.81	4	12	0	0	0	1	0	0	1	no	2.75618	0.734982	0.041608	-1.38082
49	male	14	yes	172	105	120	80	4	1.27	1.24	5.5		0	0	0	0	0	0	1	no	2.61046	0.974573	0.11615	-0.934981
50	female	12	yes	164		120	80	5.49	1.17	3.86	5.2	34.2	0	0	0	1	0	0	1	no			0.169331	-0.771263
51	female	13	yes	175	110	110	80	4.92	1.84	1.13	4.7	22.8	0	0	0	0	0	0	1	no	2.16979	0.676974	0.10201	-0.991358
52	female	12	yes	156	103	110	70	4.72	1.19	1.66	4.2		0	0	0	0	0	0	1	no	2.96345	0.853474	0.109635	-0.960053
53	male	9	yes	152	91	120	70	4.42	1.25	2.15	4.9	25.1	0	0	0	1	0	0	1	no	3.03466	0.728319	0.034116	-1.46704
54	male	17	yes	186	79	120	80	3.37	0.99	0.91	4.8	20.1	0	0	0	0	1	0	0	no	2.19439	0.994789	0.218857	-0.65984
55	female	16	no	172		110	70	4.21	1.3	0.99	4.6	18.4	0	0	0	0	0	0	0	no			0.175196	-0.756476
56	male	16	yes	185	99	120	90	4.12	1.21	0.77	4.5	15.1	0	1	1	0	0	0	1	no	2.06358	0.880463	0.188978	-0.723589
57	female	18	no	155	66	110	75	3.34	1.51	0.66	4	10.2	0	0	0	0	0	0	0	no	1.6206	0.583416	0.156701	-0.804928
58	female	17	no	166.6	97	130	80	4.68	1.36	1.19	1.8	17	0	0	0	0	0	0	1	no	2.12339	0.721954	0.351965	-0.4535
59	female	20	no	167.7	99	130	90	5.79	1.13	1.97	4.6	27.4	0	1	1	1	1	0	1	yes	3.27812	1.31125	0.75637	-0.121266
60	female	10	no	156	97	100	70	5.71	1.29	1.23	4.5		0	0	0	0	0	0	1	no	2.53211	0.506422
61	female	10	yes	143	63	120	80	5.09	1.13	1.98	4.4	14	0	0	0	1	0	0	0	no	2.8718	0.689233	0.103624	-0.984539
62	female	13	yes	156	82	110	70	3.66	1.44	1.02	5.7	25.3	0	0	0	0	0	1	0	no	2.39029	0.745771	0.084868	-1.07126
63	male	13	yes	177	95	110	70	3.3	0.85	2.37	4.4	31	0	0	0	1	1	0	1	yes	3.2661	1.13225	0.091677	-1.03774
64	female	10	yes	140	80	110	70	3.22	1.05	1.01	5.4	5	0	0	0	0	0	0	1	no	2.7271	0.654504	0.049361	-1.30662
65	female	12	yes	157	76	110	70	3.9	0.78	1.3	5.3	20.6	0	0	0	0	1	0	0	no	2.91607	0.839827	0.117401	-0.930327
66	female	11	yes	144	83	120	80	5.13	0.58	1.69	4.8	18.8	0	0	0	0	1	0	1	no	3.47399	0.917133	0.209365	-0.679095
67	male	13	yes	177		100	70	4.2	0.94	1.4	5.1	33.5	0	0	0	0	1	0	0	no			0.091028	-1.04083
68	male	9	yes	151.8	86	140	75	4.26	1.21	0.97	5	26.1	1	0	1	0	0	0	1	no	2.48716	0.596919	0.045449	-1.34248
69	male	7	yes	137	84	120	75	5.43	1.23	0.78	5	8.7	0	0	0	0	0	0	1	no	2.29515	0.428428	0.020223	-1.69416
70	female	11	yes	167	86	100	60	4.06	1.4	1.34	4.7	35.1	0	0	0	0	0	0	1	no	2.33294	0.615897	0.05113	-1.29132
71	female	14	no	167	90	110	75	3.61	1.4	1.79	4.8	41	0	0	0	1	0	0	1	no	2.74033	0.767293	0.101182	-0.994897
72	female	14	yes	164	94	110	85	3.75	1.05	1.22	4.8	14.5	0	1	1	0	0	0	1	no	2.74697	0.922983	0.129872	-0.886484
73	female	11	no	158	76	110	70	5.1	1.19	1.12	4.8	26.4	0	0	0	0	0	0	0	no	2.39446	0.526781	0.098317	-1.00737
74	male	13	yes	165	93	120	80	4.14	1.05	0.99	4.3	8.6	0	0	0	0	0	0	1	no	2.37115	0.821998	0.114904	-0.939664
75	female	16	yes	165.4	71	120	80	4.46	0.71	3.83	4	13	0	0	0	1	1	0	0	no	4.19414	1.61055	0.366287	-0.436179
76	female	17	no	170.4	86	110	70	5.65	1.52	0.65	5.3		0	0	0	0	0	0	1	no	1.99683	0.678921	0.257655	-0.588962
77	female	15	yes	178.2	90	120	70	3.37	0.97	0.86	4.4	32.6	0	0	0	0	1	0	1	no	2.46696	0.888106	0.180227	-0.744181
78	male	13	yes	178	111	120	80	4.05	1.11	1.9	4.8	51.1	0	0	0	1	0	0	1	no	3.05682	1.0597	0.106444	-0.97288
79	female	19	yes	170	101	135	85	5.35	1.39	1.17	4.3	45.7	1	1	1	0	0	0	1	no	2.59685	1.18416	0.58518	-0.23271
80	female	17	yes	167	76	120	70	4.34	1.36	0.72	4.5	28.2	0	0	0	0	0	0	0	no	1.99786	0.815126	0.257694	-0.588896
81	female	19	yes	167.1	108	120	80	3.51	1.17	1.66	4.9	20	0	0	0	0	1	0	1	no	3.15312	1.43782	0.287323	-0.54163
82	female	9	yes	141	55	120	80	3.66	0.96	1.38			0	0	0	0	1	0	0	no			0.06109	-1.21403
83	female	15	no	174.9	110	110	70	4.14	1.21	1.03	4.2		0	0	0	0	0	0	1	no	2.51458	0.754376	0.155439	-0.80844
84	male	12	yes	152	120	95	70	4.91	1.19	1.26	4.7		0	0	0	0	0	0	1	no	2.72351	0.871524	0.061726	-1.20953
85	female	11	no	155.5	106	120	90	4.57	0.9	1.1	4.4		0	1	1	0	1	0	1	yes	3.01607	0.663535	0.133418	-0.874785
86	male	19	yes	183	113	125	80	4.8	0.98	1.62	4.7		0	0	0	0	1	0	1	no	3.02795	1.53416	0.49936	-0.301587
87	male	12	yes	154	110	120	70	4.91	1.28	0.82	4.9	30.2	0	0	0	0	0	0	1	no	2.4541	0.785312	0.090572	-1.043
88	female	17	no	171	73			5.03	1.49	0.82	4.2		0	0	0	0	0	0	0	no
89	female	19	yes	162	106	120	95	5.22	1.3	0.61	4.5	27.6	0	1	1	0	0	0	1	no	2.37849	1.08459	0.430567	-0.365959
90	female	16	yes	170.2	109	125	70	6.33	1.08	3.26	5.4		0	0	0	1	1	0	1	yes	4.28057	1.64374	0.464932	-0.33261
91	female	16	yes	162	81	110	70	2.9	1.11	0.56	3.7	22.2	0	0	0	0	1	0	0	no	1.96909	0.756131	0.124886	-0.903485
92	male	18	no	177.8	99	120	80	4.4	0.69	1.34	3.9		0	0	0	0	1	0	1	no	2.84488	1.13795	0.944473	-0.024811
93	male	8	yes	138	78	110	70	4.67	1.33	0.56			0	0	0	0	0	0	1	no			0.020187	-1.69492
94	female	18	yes	171	110	140	100	4.38	1.1	0.94	3.1		1	1	1	0	1	0	1	yes	2.61061	1.12778	0.895594	-0.047889
95	female	26	yes	173.9	125	140	100	5	0.91	2.14	4.9	16.9	1	1	1	1	1	0	1	yes	3.93742	2.45695	2.80325	0.447662
96	male	30	yes	175	105	110	80	6.78	1.06	2.25	4.2	20.3	0	0	0	1	0	0	1	no	3.08047	2.46437	2.14525	0.331478
97	female	22	yes	153	130	120	80	5.06	1.05	2.2	5.5	23	0	0	0	1	1	0	1	yes	4.07837	2.15338	0.677842	-0.168872
98	female	20	yes	176.6	113	120	80	5.37	4.19	1.07	4.5	25.9	0	0	0	0	0	0	1	no	0.362351	0.173928	0.371983	-0.429477
99	female	32	yes	172.6	70	120	80	5.5	2.37	0.77	9.1	9.4	0	0	0	0	0	1	0	no	1.96058	1.50572	1.00627	0.002715
100	male	26	yes	176	107	140	95	7.48	0.58	1.74	5.4	300	1	1	1	1	1	0	1	yes	3.71202	2.57367	10.9892	1.04096
101	male	28	yes	180	85	120	80	6.5	1.33	0.88		19.8	0	0	0	0	0	0	0	no			1.59051	0.201537
102	female	29	yes	164	106	130	90	5.95	1.42	1.24	5.2	22.7	0	1	1	0	0	0	1	no	2.84129	1.97754	2.65467	0.424011
103	male	29	yes	187	108			5.53	0.85	3.77	4.2	36.7	0	0	0	1	1	0	1	yes
104	female	24	yes	173.7	90	130	80	4.84	0.94	1.16	4.3	17.8	0	0	0	0	1	0	1	no	2.7521	1.58521	1.05925	0.024997
105	male	24	yes	183	116	125	90	4.73	1.42	0.61	4.7	69.2	0	1	1	0	0	0	1	no	2.03525	1.30256	0.973889	-0.01149
106	female	26	yes	165	136	130	80	2.27	0.73	1.25	6.7	153.2	0	0	0	0	1	1	1	yes	4.0099	2.50217	1.03716	0.015846
107	male	27	yes	171	101	110	60	6.64	0.85	3.56	4.8	23	0	0	0	1	1	0	1	yes	4.14537	2.98467	1.86752	0.271264
108	female	23	yes	171	91	120	80	5.92	1.19	1.59	5.2	18.3	0	0	0	0	1	0	1	no	2.92158	1.61271	1.40616	0.148034
109	male	27	yes	177.9	129	150	90	6.4	0.99	4.37	6	48	1	1	1	1	1	1	1	yes	5.27553	3.79838	2.81719	0.449816
110	female	30	yes	174	91	120	80	4.19	1.19	0.87	5.8	18.9	0	0	0	0	1	1	1	yes	2.58684	1.86253	1.0151	0.006509
111	female	23	yes	165	95	120	80	4.02	0.88	1.21	4.9	16.5	0	0	0	0	1	0	1	no	2.97386	1.64157	0.645177	-0.190321
112	female	27	yes	157	160	130	90	5.38	0.89	2.48	5.5	96.2	0	1	1	1	1	0	1	yes	4.78387	3.09995	2.2031	0.343034
113	male	27	no	185	89	150	80	5.06	1.03	1.21		24.3	1	0	1	0	0	0	0	no			3.98801	0.600756
114	female	22	yes	157.7	89	120	80	6.39	1.53	2.81	5.4	12.8	0	0	0	1	0	0	1	no	3.47372	1.83412	1.16522	0.06641
115	male	26	yes	186	116	160	105	5.21	0.85	1.9	4.6	18.7	1	1	1	1	1	0	1	yes	3.58382	2.48478	4.95047	0.694647
116	female	25	yes	168	112	125	85	4.58	0.8	2.48	4.3	46.7	0	1	1	1	1	0	1	yes	3.89655	2.33793	1.09593	0.039782
117	female	32	yes	174	109	120	80	4.49	0.99	1.15	4.3	16.4	0	0	0	0	1	0	1	no	2.84684	2.18637	1.45789	0.163725
118	male	24	yes	180	124	180	90	6.71	0.72	4.92	5.3	300	1	1	1	1	1	0	1	yes	5.89706	3.77412	7.449	0.872098
119	female	25	yes	166	72	110	60	5.65	1.77	1.2	6	15.6	0	0	0	0	0	1	0	no	2.10812	1.26487	0.566991	-0.246424
120	male	30	yes	190	104	140	105	6.25	1.03	2.09	5.5	24.1	1	1	1	1	0	0	1	yes	3.37341	2.69873	8.26724	0.917361
121	female	26	yes	179	78	120	80	5.43	1.2	2.09	5	80	0	0	0	1	1	0	0	no	2.97935	1.85912	0.989423	-0.004618
122	female	21	yes	165	89	130	85	3.36	1.06	0.87	4.3	24	0	1	1	0	1	0	1	yes	2.53029	1.27526	0.459892	-0.337344
123	male	26	yes	177	110	140	80	6.38	1.04	1.56	5.4	19.8	1	0	1	0	0	0	1	no	3.18219	2.20632	2.09813	0.321833
124	female	25	yes	180	123	110	75	6.53	0.94	4.11	5.1	85.5	0	0	0	1	1	0	1	yes	4.80681	2.88408	1.78328	0.25122
125	male	22	yes	189	110	120	80	4.19	0.98	1.14			0	0	0	0	1	0	1	no			0.620087	-0.207547
126	male	23	no	187	144	140	90	4.04	0.75	1.55	4.7	26.1	1	1	1	0	1	0	1	yes	3.63279	1.85676	1.17569	0.070291
127	female	29	yes	163	81	100	65	4.39		1.08	3.5	8.5	0	0	0	0	0	0	1	no
128	female	27	yes	163.7	110	150	100	6.62	1.09	2.14	4.3	20.9	1	1	1	1	1	0	1	yes	3.67289	2.38003	3.64577	0.56179
129	female	31	yes	164	124	140	90	5.99	1.05	2.35	4.2	54.9	1	1	1	1	1	0	1	yes	3.90116	2.90246	4.70043	0.672138
130	female	23	yes	166.8	80	130	90	5.46	0.98	1.41	3.7	22.9	0	1	1	0	1	0	1	yes	2.68373	1.48142	1.07742	0.032383
131	female	23	yes	166.3	92	120	80	4.5	1.06	1.27	4.9	19.5	0	0	0	0	1	0	1	no	2.82344	1.55854	1.09721	0.040291
132	female	24	yes	179.7	100	110	70	4.99	1.48	0.95	5.1	27	0	0	0	0	0	0	1	no	2.27241	1.30891	0.503788	-0.297753
133	female	23	yes	155	90	110	60	5.73	1.05	2.06	5	28.5	0	0	0	1	1	0	1	yes	3.29175	1.81705	0.687074	-0.162996
134	female	26	yes	171.9	129	150	100	6.99	1.96	1.61	4.5	51.9	1	1	1	0	0	0	1	no	2.8741	1.79344	2.95105	0.469976
135	female	31	no	160	68	110	75	6.75	0.76	2.32	4.1	19.4	0	0	0	1	1	0	0	no	3.19925	1.98354	3.52932	0.547691
136	female	24	no	174	108	130	80	5.6	1.07	3.31	5.8		0	0	0	1	1	1	1	yes	4.38821	2.10634	1.94717	0.289405
137	female	23	yes	165	88	120	80	6.88	1.08	1.61	5.9	40.6	0	0	0	0	1	1	1	yes	3.14662	1.73694	1.06636	0.027902
138	male	25	yes	186	113	140	85	4.6	1.32	1.27	5.7	18.2	1	1	1	0	0	1	1	yes	2.76277	1.84185	1.98604	0.297988
139	female	21	yes	163	119	100	60	4.16	1.2	0.72	3.7	97.4	0	0	0	0	1	0	1	no	2.3761	1.19755	0.264485	-0.5776
140	male	24	yes	173	87	135	80	5.22	0.85	2.94	4.6	6.1	1	0	1	1	1	0	0	yes	3.76175	2.40752	1.47923	0.170035
141	female	22	yes	162	89	120	75	3.81	1.14	1.3	4.2	15.7	0	0	0	0	1	0	1	no	2.64592	1.39705	0.45429	-0.342667
142	female	30	yes	161.8	124	120	80	2.94	0.76	1.37	4.4	48.3	0	0	0	0	1	0	1	no	3.45368	2.48665	1.53777	0.186891
143	female	31	yes	174	74	90	65	7.36	1.53	0.72	4.8	14.1	0	0	0	0	0	0	0	no	1.62824	1.21141	0.819542	-0.086429
144	male	20	yes	178	105	140	90	4.35	1.12	2.25	6.4	53.9	1	1	1	1	0	1	1	yes	3.62505	1.93336	0.574719	-0.240545
145	female	25	no	165	81	110	75	7.68	1.3	1.31	5.2	17.9	0	0	0	0	0	0	1	no	2.51151	1.25575	1.72496	0.23678
146	male	23	yes	180	150	135	90	5.67	1.16	1.65	6.7	77.8	1	1	1	0	0	1	1	yes	3.73489	2.29073	1.06849	0.028769
147	male	26	yes	177.6	107	150	105	6.27	1.04	1.05	4.8	7.9	1	1	1	0	0	0	1	no	2.81398	1.95103	4.46911	0.650221
148	male	27	yes	200	98	140	100	4.94	0.83	2.62	5	10.1	1	1	1	1	1	0	1	yes	3.67723	2.64761	4.15144	0.618198
149	female	25	yes	174.8	99	110	70	5.15	1.11	1.39	4.7	24.3	0	0	0	0	1	0	1	no	2.76862	1.66117	0.704961	-0.151835
150	female	25	yes	161.8	98	140	95	4.86	1.28	1.7	4.5	16.1	1	1	1	1	1	0	1	yes	3.09187	1.85512	1.94994	0.290021
151	female	23	yes	178.3	109	100	70	5.34	1.68	0.9	4.8	19.2	0	0	0	0	0	0	1	no	2.06594	1.1404	0.348206	-0.458163
152	female	26	yes	171	100	110	80	4.16	0.79	2.22	4.7	22.8	0	0	0	1	1	0	1	yes	3.54372	2.21128	1.28443	0.10871
153	female	27	yes	159	160	130	95	6.24	1.15	1.93	5.5	19.8	0	1	1	1	1	0	1	yes	4.23158	2.74206	2.76288	0.441362
154	female	28	yes	169	78	120	80	4.33	1.75	0.61	4	10.9	0	0	0	0	0	0	0	no	1.55208	1.04299	1.16053	0.064655
155	female	23	yes	174	84	110	70	4.2	1.2	0.86	4.8	26.9	0	0	0	0	1	0	1	no	2.2372	1.23493	0.429914	-0.366619
156	male	29	yes	181	99	120	80	4.71	1.09	1.55	5.2	20.4	0	0	0	0	0	0	1	no	2.78871	2.1566	1.48534	0.171826
157	male	23	yes	198	111	120	80	5.19	1.18	1.56	4.4	15.3	0	0	0	0	0	0	1	no	2.59079	1.58902	0.759406	-0.119526
158	female	20	yes	169	115	120	60	4.3	0.84	1.8	6.3	40.2	0	0	0	1	1	1	1	yes	3.8116	1.82957	0.885301	-0.052909
159	male	24	yes	166	105	145	90	4.19	0.98	2.03	5.5	300	1	1	1	1	1	0	1	yes	3.59592	2.30139	1.16362	0.06581
160	male	23	yes	190	150	190	100	8.09	0.85	1.07	7.3	46.7	1	1	1	0	1	1	1	yes	4.14014	2.53928	5.68398	0.754653
161	male	22	yes	194	132	140	90	4.3	1.2	0.82	5	28.9	1	1	1	0	0	0	1	no	2.63649	1.54674	0.711672	-0.14772
162	female	22	yes	156.3	86	130	90	7.34	1.1	2.08	4.5		0	1	1	1	1	0	1	yes	3.26817	1.7256	1.71762	0.234928
163	female	21	yes	169.3	80	120	85						0	1	1	0	0	0	1	no
164	female	22	yes	164.5	115	130	70	4.72	1.18	1.58	4.3	16.6	0	0	0	0	1	0	1	no	3.17357	1.67565	0.715507	-0.145386
165	female	28	yes	167	104	140	100	5.01	0.9	2.86	4.3		1	1	1	1	1	0	1	yes	4.06952	2.73472	2.68377	0.428745
166	female	28	yes	167	93	110	80	4.54	1.16	1.05	5.1	24.7	0	0	0	0	1	0	1	no	2.58204	1.73513	1.29232	0.111372
167	male	22	yes	184	112	150	80	4.27	1.03	1.36	4.5	17.7	1	0	1	0	0	0	1	no	2.96501	1.73947	0.929355	-0.031819
168	female	23	yes	170	89	120	80	5.02	1.19	1.64	5.3	28.4	0	0	0	0	1	0	1	no	2.95158	1.62927	0.681409	-0.166592
169	female	24	yes	156.2	84	160	110	7.04	1.68	1.25	3.7	12.6	1	1	1	0	0	0	1	no	2.38982	1.37654	2.64983	0.423217
170	male	26	yes	183	84	120	80	5.2	0.8	1.85	4.2	41.2	0	0	0	1	1	0	0	no	2.89503	2.00722	3.02743	0.481074
171	male	32	no	184	120	140	90	5.22	1.08	1.65	5.8	9.1	1	1	1	0	0	1	1	yes	3.32875	2.36711	5.76344	0.760682
172	female	29	yes	169.6	127	120	80	4.82	1.15	2.89	5.2	30	0	0	0	1	1	0	1	yes	4.15085	2.88899	1.92273	0.283919
173	female	24	yes	172.3	80	120	80	4.54	1.25	0.74	4.3	26.4	0	0	0	0	1	0	1	no	2.07828	1.19709	0.643622	-0.191369
174	male	24	yes					10.45	1.37	4.79	4.4	35.3	1	1	1	1	0	0	1	yes
175	female	27	yes	172	108	130	90	6.05	0.9	3.94	5.4		0	1	1	1	1	0	1	yes	4.83462	3.13284	4.22987	0.626327
176	female	22	yes	175	88	110	60	4.71	1.53		3.9	22.1	0	0	0	0	0	0	1	no			0.374958	-0.426017
177	male	22	yes	182	106	120	80	4.46	1.16	1.31	4.2		0	0	0	0	0	0	1	no	2.47125	1.4498	0.568516	-0.245257
178	male	22	no	182.9	93	120	80	4.3	1.17	1.57	4.8	16.2	0	0	0	0	0	0	0	no	2.57364	1.25822
179	female	20	yes	168.2	100	140	75	6.17	1.21	3.22	4.7	19	1	0	1	1	1	0	1	yes	4.05408	1.94596	1.61322	0.207695
180	female	30	yes	163.5	122	130	80	4.76	1.37	1.21	4.4	13.7	0	0	0	0	0	0	1	no	2.91952	2.10206	3.02284	0.480416
181	female	21	yes	154	100	120	80	4.21	1.04	1.09	5.8	28.7	0	0	0	0	1	1	1	yes	3.08617	1.55543	0.490757	-0.309133
182	female	30	yes	167	104	120	80	5.86	0.79	3.58	4.6	35.5	0	0	0	1	1	0	1	yes	4.47871	3.22467	3.41188	0.532994
183	female	23	yes	166	92	110	80	4.46	1.62	0.64	5.1		0	0	0	0	0	0	1	no	1.97615	1.09083	0.373872	-0.427278
184	male	23	yes	187	91	125	80	4.75	1.59	1.36	5	17.8	0	0	0	0	0	0	0	no	2.06883	1.26889	0.563831	-0.248851
185	female	23	yes	169	88	110	70	6.23	1.36	1.95	4.7	19.1	0	0	0	1	0	0	1	no	2.81142	1.5519	0.633096	-0.198531
186	male	23	yes	190.6	94	120	80	3.37	1.1	0.7	6	28.3	0	0	0	0	0	1	1	no	2.3142	1.41938	0.499736	-0.301259
187	female	25	yes	169.9	98	120	80	5.01	1.25	1.25	5.3	24.1	0	0	0	0	1	0	1	no	2.78186	1.66911	0.796724	-0.098692
188	male	28	no	184.4	107	120	80	4.67	1.31	1.26	5.1	24.1	0	0	0	0	0	0	1	no	2.45118	1.52517	1.11521	0.047358
189	male	30	yes	174.1	101	110	80	7.15	0.94	5.88	4.4		0	0	0	1	1	0	1	yes	5.32938	4.2635	4.83401	0.684308
190	female	27	yes	170.3	110	140	100	4.67	1.08	0.77	5.7		1	1	1	0	1	1	1	yes	2.99581	1.94128	1.99754	0.300496
191	male	22	yes	171.5	113	130	90	4.72	0.85	2.05	5.5	35	0	1	1	1	1	0	1	yes	3.67248	2.15452	0.943435	-0.025288
192	female	25	yes	161.4	129	130	90	5.67	0.98	2.06			0	1	1	1	1	0	1	yes			1.3674	0.135895
193	female	26	yes	154.5	134	110	70	4.38	1	1.96	5.3	130.4	0	0	0	1	1	0	1	yes	3.8989	2.43291	0.683827	-0.165054
194	male	29	yes	194	123	135	80	5.35	0.99	2.23	5.1	35.3	1	0	1	1	1	0	1	yes	3.55839	2.75182	2.34403	0.369964
195	female	28	yes	167.9	92	110	70	4.04	1.35	0.63	4.5	9.4	0	0	0	0	0	0	1	no	2.06152	1.38534	0.596131	-0.224658
196	male	23	yes	182.3	98	120	80	5.34	1.3	1.01	5.3	12.3	0	0	0	0	0	0	1	no	2.26426	1.38875	0.716547	-0.144755
197	female	21	yes	170	93	130	70	6.33	1.43	1.19	5.2	14.1	0	0	0	0	0	0	1	no	2.6055	1.31317	0.798685	-0.097624
198	male	29	yes	180	135	130	90	6.2	1.36	1.25	4.9	20.9	0	1	1	0	0	0	1	no	2.77696	2.14752	3.65557	0.562956
199	female	22	no	168	80	120	70	6.37	1.07	2.81	5.7	20.1	0	0	0	1	1	1	1	yes	3.71032	1.63254	0.882606	-0.054233
200	male	21	yes	184	122	138	98	5.66	1.15	1.08	4.1		1	1	1	0	0	0	1	no	2.62761	1.47146	0.849966	-0.070598
201	female	30	yes	157	107	150	105	5.56	0.86	2.75	6		1	1	1	1	1	1	1	yes	4.5341	3.26456	3.29268	0.517549
202	female	23	yes	175.6	88	120	80	4.61	1.46	1.28	4.7	18.9	0	0	0	0	0	0	1	no	2.37696	1.31208	0.532221	-0.273908
203	male	25	yes	184.5	104	120	80	4.75	0.89	1.43	4.6	18.4	0	0	0	0	1	0	1	no	2.8405	1.89367	1.15206	0.061473
204	female	25	yes	172.9	103	105	70	5.11	1.52	1.03	4.8		0	0	0	0	0	0	1	no	2.27466	1.36479	0.492085	-0.307959
205	male	30	yes	192	123	160	95	4.14	0.78	1.65	6.1	54	1	1	1	0	1	1	1	yes	3.80719	3.04575	3.36383	0.526834
206	female	24	yes	153	85	90	60	6.72	1.38	1.44	5	21.3	0	0	0	0	0	0	1	no	2.46521	1.41996	0.436049	-0.360464
207	female	22	yes	162.6	95	110	70	4.21	1.35	0.77	4.5	7.1	0	0	0	0	0	0	1	no	2.21649	1.17031	0.357764	-0.446404
208	male	29	yes	185	113	140	80	4.99	0.95	3.17	5		1	0	1	1	1	0	1	yes	4.12474	3.1898	6.30523	0.799701
209	female	28	yes	159	72	90	60	4.76	1.43	0.6	5		0	0	0	0	0	0	0	no	1.72658	1.16026	0.401328	-0.3965
210	female	25	no	158	98	120	80	3.59	1.44	0.53	4.3	30.2	0	0	0	0	0	0	1	no	2.11821	1.0591	0.482464	-0.316535
211	male	26	yes	191	125	130	95	5.26	1.04	2.67	5.1	55.3	0	1	1	1	0	0	1	yes	3.7706	2.61428	1.46826	0.166802
212	female	23	yes	166	77	90	60	4.46	1.65	1.02	4.5		0	0	0	0	0	0	0	no	1.73453	0.957459	0.3598	-0.443938
213	male	27	yes	180	108	120	80	5.63	1.34	0.8	4.4		0	0	0	0	0	0	1	no	2.06565	1.48727	1.2047	0.080877
214	female	25	yes	173	113	120	80	6.35	1.29	3.25	4.8	66.5	0	0	0	1	0	0	1	no	3.99053	2.39432	1.03645	0.015547
215	female	23	yes	174	108	130	85	4.58	0.89	3.14	5.2	36.1	0	1	1	1	1	0	1	yes	4.3217	2.38558	0.933362	-0.02995
216	female	24	no	169.9	113			4.8	0.99	1.89	5.8	46.4	0	0	0	1	1	1	1	yes
217	male	29	yes	192.7	111	160	110	4.29	1.2	1.93	4.8	9	1	1	1	1	0	0	1	yes	3.19878	2.47373	2.95494	0.470549
218	male	30	yes	182	95	135	90	9.05	1.2	1.2	4.5		1	1	1	0	0	0	1	no	2.4154	1.93232	3.89224	0.5902
219	male	26	no	185	97.5	130	80	4.56	1.04	1.26	4.3	14	0	0	0	0	0	0	1	no	2.54348	1.46957	1.25194	0.097584
220	male	21	yes	190.6	114	120	85	4.06	0.71	1.41	4.5		0	1	1	0	1	0	1	yes	3.0562	1.71147	1.34409	0.128429
221	female	21	yes	165.5	116	120	80	5.92	2.13	1.15	4.3	28.2	0	0	0	0	0	0	1	no	2.10515	1.061	0.446081	-0.350586
222	female	24	yes	168	104	120	80	3.91	1.28	0.89	4	13.4	0	0	0	0	1	0	1	no	2.39899	1.38182	0.895299	-0.048032
223	female	23	yes	158.8	106	120	80	5.03	1.35	0.74	5		0	0	0	0	0	0	1	no	2.53155	1.39742	1.05791	0.024447
224	female	27	yes	177	93	110	70	4.44	1.42	1.12	5.3		0	0	0	0	0	0	1	no	2.39288	1.55059	1.00304	0.001316
225	female	30	yes	160	131	120	80	5.47	1.26	1.52	4.6		0	0	0	0	1	0	1	no	3.29175	2.37006	1.34332	0.128181
226	female	26	yes	166	104	120	80	5.12	1.28	1.49	4		0	0	0	0	1	0	1	no	2.76684	1.72651	0.880845	-0.055101
227	male	29	yes	180.7	117	125	80	6.76	0.95	5.01	4.3	41	0	0	0	1	1	0	1	yes	5.04005	3.89764	2.72505	0.435374
228	female	22	yes	166.6	107	125	70	5.89	1.44	1.11	5.6		0	0	0	0	0	1	1	no	2.77399	1.46467	0.72873	-0.137433
229	female	30	yes	176.5	140			4.96	1.23	1.19	5.1		1	0	1	0	1	0	1	yes
230	female	26	no					4.54	1.41	1.12	4.3	24	0	0	0	0	0	0	1	no
231	male	25	yes	186.7	97			3.43	1.18	1.08	3.4	39.9	1	0	1	0	0	0	1	no
232	female	29	no	174.1	124	120	80	4.78	0.89	1.5	6	47	0	0	0	0	1	1	1	yes	3.60602	2.09149	1.34904	0.130024
233	female	20	yes	176.5	86	125	80	4.2	1.37	0.64	4.5		0	0	0	0	0	0	1	no	2.04577	0.981971	0.402389	-0.395354
234	female	27	yes	168	90	110	70	5.3	1.61	1.04	4.4	20.2	0	0	0	0	0	0	1	no	2.05725	1.3331	0.671049	-0.173246
235	female	28	no	175	70	110	70	5.13	1.74	0.82	5.5	22.6	0	0	0	0	0	0	0	no	1.75127	0.980714	0.664575	-0.177456
236	male	25	no	170	105	130	85	5.7	1.22	3.46	4.8		0	1	1	1	0	0	1	yes	3.93165	2.18425
237	female	26	no	152	100	110	70	5.68	1.01	1.47	4.6		0	0	0	0	1	0	1	no	3.05902	1.59069
238	female	30	no	168	84			4.59	1.62	1.12	4.1	23.2	0	0	0	0	0	0	1	no
239	female	48	yes	168.5	86	115	75	5.56	1.71	0.99	4.5	19.9	0	0	0	0	0	0	1	no	1.95537	2.25259	6.47223	0.811054
240	female	41	yes	169.5	125	130	90	6.26	1.03	2.07	5.2	39.1	0	1	1	1	1	0	1	yes	3.81646	3.75539	10.2631	1.01128
241	female	56	yes	161	115	140	90	6.64	1.3	1.4	4.4		1	1	1	0	0	0	1	no	3.09911	4.16521	22.2162	1.34667
242	male	69	no	170	103	130	75	6.81	1.14	2.01	5	5.2	0	0	0	1	0	0	1	no	3.16933	4.85964	49.9873	1.69886
243	male	38	yes	178	99	90	140	6.7	0.69	4.1	5.9	21.2	0	1	1	1	1	1	1	yes	4.59353	4.65478	8.23759	0.9158
244	female	54	yes	162	87	110	85	6.5	1.6	1.4	4.3	19.9	0	1	1	0	0	0	1	no	2.26161	2.93105	7.11275	0.852038
245	female	53	yes	161	94	140	90	8.2	1	3	4.3	11.9	1	1	1	1	1	0	1	yes	3.99594	5.08283	29.0707	1.46346
246	male	57	no	174	98	160	90	5.75	1.17	2.14	13	21.1	1	1	1	1	0	1	1	yes	4.7904	6.06784	37.216	1.57073
247	male	40	no	174	81	130	90	5.76	1.11	0.89			0	1	1	0	0	0	0	no			5.60004	0.748191
248	female	50	no	176	101	125	80	5.9	1.4	1.1	5.7	11.6	0	0	0	0	0	1	1	no	2.68043	2.68043	8.2254	0.915157
249	female	61	yes	161	96	120	75	5.7	0.91	1.7	5.8	12.9	0	0	0	1	1	1	1	yes	3.4404	5.03675	11.7668	1.07066
250	female	49	yes	165	85	120	70	4.6	1.7	1.1	5.7	12.9	0	0	0	0	0	1	1	no	2.29017	2.69324	4.60942	0.663647
251	female	53	no	156	85	140	90	7.8	1.5	1.3	4.5	13.2	1	1	1	0	0	0	1	no	2.56307	2.71685	16.4247	1.2155
252	male	39	yes	178	96	130	90	6	1.1	4.2	5	10	0	1	1	1	0	0	1	yes	4.36367	4.53821	7.4627	0.872896
253	female	49	yes	167	83	100	60	6.1	1.1	1.1	4.4	5.5	0	0	0	0	1	0	1	no	2.33664	2.74789	3.1674	0.500703
254	female	53	yes	167	82	130	110	8.4	1.4	3.6	5.1	14.9	0	1	1	1	0	0	1	yes	3.91665	4.98198	15.4589	1.18918
255	female	47	yes	175	95	110	70	4	1.5	0.72	5.7	24.9	0	0	0	0	0	1	1	no	2.20138	2.48316	1.81498	0.258872
256	female	45	yes	165	103	135	85	6.4	1	2	5.2	25.7	1	1	1	1	1	0	1	yes	3.61074	3.8996	10.9803	1.04061
257	female	77	yes	162	87	120	70	5.6	1.7	0.79	4.6	14.8	0	0	0	0	0	0	1	no	1.95516	3.61314	10.174	1.00749
258	female	59	yes	168	91	130	90	6.2	1.9	1	5.5	6.6	0	1	1	0	0	0	1	no	2.16934	3.07178	6.84342	0.835273
259	female	54	yes	173	92	140	90	6.6	1.5	0.96	3.9	7.3	1	1	1	0	0	0	1	no	2.22977	2.88978
260	female	62	yes	168	85	150	90	5.5	1.4	1.3			1	1	1	0	0	0	1	no			25.349	1.40396
261	female	54	yes	160	89	140	80	6.6	0.93	2.2	4.7	24.5	1	0	1	1	1	0	1	yes	3.59626	4.66076	19.3332	1.2863
262	female	53	yes	167				4.8	1.1	1.6	5.6	22.4	1	0	1	0	1	1	1	yes
263	female	55	yes	167	82	100	60	5.38	1.32	1.96	5.1	8.1	0	0	0	1	0	0	1	no	2.78367	3.67445	5.2532	0.720424
264	male	55	yes					6.9	0.66	4.1	4.9	40	0	0	0	1	1	0	1	yes
265	male	53	yes	185	112	130	85	5.3	1.06	1.28	5.6		0	1	1	0	0	1	1	yes	2.92454	4.13335	12.1609	1.08497
266	female	53	yes					5.9		2	5.8	300				1		1	1
267	male	69	yes	159	98	160	85	3.4	0.33	1.6	5.6	17.5	1	1	1	0	1	1	1	yes	4.08112	7.50926	54.3052	1.73484
268	female	49	yes	172	113	140	90	7.7	1.7	1.4	4.1	4.5	1	1	1	0	0	0	1	no	2.61842	3.07927	10.1755	1.00756
269	female	44	yes	165	101	110	80	5	1	3.5	4.8	14.6	0	0	0	1	1	0	1	yes	4.20511	4.4406	3.58733	0.554772
270	male	57	no	176	102	160	105	6.3	0.84	1.6	5.9	15.7	1	1	1	0	1	1	1	yes	3.56108	4.5107	39.9399	1.60141
271	female	64	yes	164	89	120	80	7.57	1.87	1.85	4.4	6.1	0	0	0	1	0	0	1	no	2.42145	3.71936	11.1702	1.04806
272	female	40	yes	164	113	130	85	9.3	0.94	1.98	4.9	9.9	0	1	1	1	1	0	1	yes	3.68338	3.53604	12.2579	1.08842
273	female	51	no	168	76	110	70	6.07	1.1	1.51	4.7	2.9	0	0	0	0	1	0	0	no	2.61906	2.67144	7.46022	0.872751
274	male	44	yes	182	106	120	80	8.33	1.19		5.4		0	0	0	1	0	0	1	no			12.0555	1.08119
275	female	43	yes	166	96	180	100	6.19	1.27	2.03	5.2	16.9	1	1	1	1	1	0	1	yes	3.67174	3.78924	14.0971	1.14913
276	female	36	yes	162	112	160	90	5.66	1.72	1.33	4.3		1	1	1	0	0	0	1	no	2.81995	2.43643	3.75362	0.57445
277	female	45	yes	162	105	116	72	7.28	1.17	2.31	5.7	14.8	0	0	0	1	1	1	1	yes	3.65122	3.94332	6.10761	0.785872
278	female	40	yes	172	101	120	80	9.34	2.42	2.43	4.2	11.3	0	0	0	1	0	0	1	no	2.38628	2.29083	5.25045	0.720197
279	female	52	yes	172	84	100		7.8	1.01	0.96	4.8		0		0	0	1	0	1	no	2.37876	2.96869	6.76267	0.830118
280	male	58	no	167	98	120	80	5.95	1.18	1.62	4.9	10	0	0	0	0	0	0	1	no	2.76781	3.5674	14.0007	1.14615
281	male	44	no	195		120	80	4.75	1.21	1.12	4.6	25.6	0	0	0	0	0	0					4.79198	0.680515
282	female	49	yes	176	96	140	70	6.4	1.85	2.05	4.4	12.2	1	0	1	1	0	0	1	yes	2.71412	3.1918	9.64464	0.984286
283	female	66	yes	165	90	130	90	6.45	1.43	1.08	5	26	0	1	1	0	0	0	1	no	2.50187	3.96297	23.6376	1.3736
284	female	69	no	157	91	125	80	9.7	1.9	1.4	4.9	8.7	0	0	0	0	0	0	1	no	2.33493	3.2222	19.0484	1.27986
285	female	33	yes	165	92	100	70	4.88	1.1	2.2	4.7	14.3	0	0	0	1	1	0	1	yes	3.15841	2.50146	0.97402	-0.011432
286	female	38	yes	173	84	110	70	5.59	1.75	0.87		25.7	0	0	0	0	0		1				1.4891	0.172924
287	female	43	yes	168	80	140	90	6.22	1.04	4.5	4.5	8.8	1	1	1	1	1	0	1	yes	4.66743	4.81679	13.6689	1.13573
288	female	59	no	162	78	160	90	5.41	1.88	0.74		9.5	1	1	1	0	0		0				10.1897	1.00816
289	female	50	yes	165	101	110	70	6.41	1.35	1.68		26.1	0	0	0	0	0		1				3.95111	0.596719
290	female	43	no	168	88	90	60	6.81	1.77	0.98	4.2	12.6	0	0	0	0	0	0	1	no	1.68359	1.44788
291	female	57	yes	170	99	140	90	6.03	1.61	2.06	4.9	14.4	1	1	1	1	0	0	1	yes	3.07058	4.20055	18.1482	1.25883
292	female	51	yes	167	82	140	70	6.79	1.18	2.01	5.7	8.7	1	0	1	1	1	1	1	yes	3.33729	4.08485	19.9356	1.29963
293	male	48	no	184	135	140	80	5.44	0.9	1.97	4.8	26.5	1	0	1	1	1	0	1	yes	3.67793	3.92312	12.4119	1.09384
294	female	47	yes	167	99	120	85	6.31	1.15	1.81	5.7		0	1	1	1	1	1	1	yes	3.29283	3.71431	4.76143	0.677738
295	female	43	yes	175	88	130	90	3.96	1.08	1.51	5.4	22.7	0	1	1	0	1	0	1	yes	3.01449	3.11095	3.8861	0.589514
296	female	55	yes	162	90	160	110	9.16	1.66	3.74	4.8	15.8	1	1	1	1	0	0	1	yes	4.10215	5.41484	22.6508	1.35508
297	female	63	yes	170	89	150	90	6.88	2.03	0.8	5.1	8.1	1	1	1	0	0	0	1	no	1.99627	3.01836	16.4879	1.21717
298	male	37	yes	172	102	125	85	7	0.94	2.8	5.6	13.2	0	1	1	1	1	1	1	yes	3.87308	3.82143	11.1044	1.0455
299	male	63	yes	168	105	150	80	7.3	1.2	2.4		26.5	1	0	1	1	0		1				62.8846	1.79854
300	female	53	yes	162	98	150	85	5.8	1.1	2.4	4.7		1	1	1	1	1	0	1	yes	3.7554	4.77687	22.6362	1.3548
301	male	46	yes	178	105	95	60	5.89	1.15	2.18	5.3	14.7	0	0	0	1	0	0	1	no	3.01187	3.69457	8.79238	0.944106
302	male	39	yes	180	132	120	80	5.22	0.85	4.85	7.2	134.2	0	0	0	1	1	1	1	yes	5.69507	5.92287	5.11097	0.708503
303	female	44	yes	165	81	115	75	6.91	1.32	1.69	5.5	13.2	0	0	0	0	0	0	1	no	2.81144	2.96889	6.18933	0.791644
304	female	62	yes	161.5	88	140	100	5.66	1.14	1.5	4.7	15	1	1	1	0	1	0	1	yes	2.99772	4.46061	15.6172	1.1936
305	male	46	yes	187	112	130	100	5.54	0.75	2.55	4	14.4	0	1	1	1	1	0	1	yes	3.67685	4.51027	20.9181	1.32052
306	male	40	no	180	118	125	80	4.42	1.02	1.45	5.4	27.6	0	0	0	0	1	0	1	no	3.08988	2.74656	5.72708	0.757934
307	male	51	yes	182	97	120	80	4.5	0.84	1.7	4.9	14.7	0	0	0	1	1	0	1	yes	3.04048	4.13506	13.0499	1.11561
308	male	47	yes	170	99	110	80	6.08	1.25	1.97	5.2	18.4	0	0	0	1	0	0	1	no	2.87276	3.60053	11.7608	1.07044
309	female	51	yes	152	145	160	110	5.26	1.26	1.03	5.9	28.7	1	1	1	0	1	1	1	yes	3.81374	4.66802	15.3528	1.18619
310	female	57	yes	82	113	195	130	9.8	1.17	3.08	5.7	22.6	1	1	1	1	1	1	1	yes	6.17166	8.44283	68.3607	1.83481
311	female	32	yes	165	98	100	60	4.86	1.32	0.5	5.2	40.9	0	0	0	0	0	0	1	no	2.14855	1.65009	1.34282	0.128019
312	female	35	yes	164	126	140	110	4.58	1.15	1.45	4.5	49.8	1	1	1	0	1	0	1	yes	3.37158	2.83213	4.23657	0.627014
313	female	69	no	164.4	106	140	85	6.36	1.37	1.36	4.8	20.8	1	1	1	0	0	0	1	no	2.95329	4.07554	15.0283	1.17691
314	female	32	yes	154	115	130	90	6.79	1.19	2.37	6.2		0	1	1	1	1	1	1	yes	4.06508	3.12198	2.61657	0.417732
315	female	49	yes	161	118	120	80	6.2	1.24	1.13	5.8	26.9	0	0	0	0	1	1	1	yes	3.12059	3.66981	4.86669	0.687233
316	female	53	no	161	99	140	85	5.99	1.17	2.88	5	14	1	1	1	1	1	0	1	yes	3.97965	4.21843	8.75592	0.942302
317	female	38	no	164	95	120	75	6.06	1.38	0.96	5.6	15.3	0	0	0	0	0	1	1	no	2.56819	1.95183	2.45811	0.3906
318	male	43	no	191.1	126	120	80	6	0.8	6.9	5.9	130.3	0	0	0	1	1	1	1	yes	6.56984	6.27785	20.6081	1.31404
319	female	61	yes	156.1	115	140	90	9.1	1.27	3.77	5.1	33.2	1	1	1	1	1	0	1	yes	4.68651	6.86105	23.5795	1.37254
320	female	47	yes	157.6	146	130	90	6.48	1.55	1.1	4.9	51.9	0	1	1	0	0	0	1	no	3.16391	3.56889	4.95934	0.695424
321	female	51	yes	160	115	130	85	6.59	0.9	2.5	5.7	41	0	1	1	1	1	1	1	yes	4.22282	5.16873	19.0036	1.27884
322	male	49	yes	185	101	130	85	5.8	1.75	0.65	4.5		0	1	1	0	0	0	1	no	1.56213	2.04118	12.7195	1.10447
323	female	45	yes	166	95	95	55	4.31	1.28	1.31	5.1	21	0	0	0	0	1	0	1	no	2.55665	2.76118	2.26816	0.355673
324	female	37	yes	157	116	150	90	4.67	1.14	1	4.9		1	1	1	0	1	0	1	yes	3.20416	2.8453	3.55446	0.550774
325	female	57	yes	157	81	140	90	6.3	1.83	0.78	5.3	15.5	1	1	1	0	0	0	1	no	2.08433	2.85137	10.7429	1.03112
326	female	36	yes	169	122	140	90	3.72	1.13	1.58			1	1	1	0	1		1				2.85891	0.4562
327	male	35	yes	180	101	140	100	7.21	0.99	2.11	4.8	13.1	1	1	1	1	1	0	1	yes	3.32688	3.10508	11.4638	1.05933
328	female	66	yes	166	92	130	80	6	1.06	1.56	4.2		0	0	0	0	1	0	1	no	2.94796	4.66956	12.5187	1.09756
329	female	66	yes	162	94			6.82	1.53	1.83	5.6	13.7				1	0	1	1
330	female	34	yes	167	136	140	90	5.66	1.27	0.95	5.5	29	1	1	1	0	1	0	1	yes	3.25444	2.65563	6.37556	0.804518
331	female	65	no	160	98	160	100	7.72	1.89	1.23	6.2		1	1	1	0	0	1	1	yes	2.80988	3.65284	24.5064	1.38928
332	female	48	yes	153	97	120	80	6.1	2.03	0.76	5.5	16.4	0	0	0	0	0	0	1	no	2.03431	2.34353	3.23499	0.509873
333	female	64	yes	159	108	130	70	6.63	1.23	2.07	5.7	22.9	0	0	0	1	1	1	1	yes	3.63306	5.58038	15.6485	1.19447
334	male	63	yes	169	118	150	95	4.82	0.99	1.09	5.8	49.9	1	1	1	0	1	1	1	yes	3.2566	5.47109	24.2721	1.38511
335	male	38	yes	171	95	120	80	6.51	1.06	3.77	5.4	18.7	0	0	0	1	0	0	1	no	4.1769	4.2326	4.92868	0.692731
336	female	36	yes	170	108	130	80	5.33	1.1	1.85	5.5	24.5	0	0	0	1	1	0	1	yes	3.48159	3.00809	3.63688	0.560729
337	female	52	yes	155.1	94	120	80	9.11	0.91	3.58	5.6	68.8	0	0	0	1	1	1	1	yes	4.53014	5.65362	22.7556	1.35709
338	female	65	yes	148.2	100	160	90	6.47	1.28	2.14	5.3	45	1	1	1	1	1	0	1	yes	3.78555	5.90546	25.8625	1.41267
339	male	38	yes	178	112	120	75	6.06	0.72	3.79	5	25.6	0	0	0	1	1	0	1	yes	4.59789	4.6592	6.47018	0.810917
340	female	37	yes	165	119	110	75	6.37	1	3.5	9	20.1	0	0	0	1	1	1	1	yes	5.17329	4.59389	4.07902	0.610555
341	female	47	no	167.4	114	125	80	5.73	1.29	1.6	5.7	24.3	0	0	0	0	0	1	1	no	3.27477	3.07828	7.31984	0.864502
342	male	46	no	175	102	110	70	4.61	0.88	1.69	4.1	19.7	0	0	0	0	1	0	1	no	2.87538	2.93928	6.00069	0.778201
343	female	47	yes	165	103	120	80	4.65	1.32	1.37	5	17.2	0	0	0	0	0	0	1	no	2.83905	3.20245	6.71668	0.827155
344	female	36	no	164.5	110	120	80	6.43	1.31	1.43	5.2	43.7	0	0	0	0	0	0	1	no	3.00677	2.16488	4.06525	0.609087
345	male	52	yes	178.4	109	120	80	7.13	1.3	5.92	5.3	23.9	0	0	0	1	0	0	1	no	5.29932	7.34839	20.7539	1.3171
346	male	39	yes	178.5	113	110	80	6.28	1.04	3.85	4.4	13.5	0	0	0	1	0	0	1	no	4.14307	4.3088	8.33301	0.920802
347	male	51	yes	170	105	130	100	10.12	1.17	6.94	5.4	14.2	0	1	1	1	0	0	1	yes	6.13487	8.34343	19.5425	1.29098
348	male	40	no	184.6	110	120	70	6.46	1.26	2.03	4.7	20.8	0	0	0	1	0	0	1	no	2.91295	2.58929	6.60829	0.820089
349	female	50	yes	175	124	160	100	7.75	1.07	3.27	6.7	32.5	1	1	1	1	1	1	1	yes	4.93193	5.91832	15.4875	1.18998
350	female	46	no	171	82	110	75	7.24	2.25	1.05	4.5	19	0	0	0	0	0	0	1	no	1.46862	1.35113	3.50611	0.544825
351	male	37	yes	187	90	140	90	5.63	1.22	1.16	4.9		1	1	1	0	0	0	0	no	2.40076	2.36875	4.5676	0.659688
352	male	58	yes	173	131	140	80	4.65	1.14	1.91	4.6	46.5	1	0	1	1	0	0	1	yes	3.41868	5.28757	19.7608	1.29581
353	female	36	yes	168	123	140	80	7.19	1.44	2.95	4.9	18.7	1	0	1	1	0	0	1	yes	4.0265	3.4789	6.57382	0.817818
354	female	42	yes	161	95	165	120	7.05	1.19	1.8	5.2	20.3	1	1	1	1	1	0	1	yes	3.50706	3.53512	20.863	1.31938
355	female	39	yes	157.2	114	110	70	7.34	1.15	1.97	4.6	30.7	0	0	0	1	1	0	1	yes	3.37835	3.16214	3.89639	0.590662
356	male	47	yes	185	107	145	100	6.69	0.99	2.3	4.9	12.4	1	1	1	1	1	0	1	yes	3.52949	4.42363	33.6188	1.52658
357	male	63	yes	166	109	128	80	5.91	0.79	2.26	5.2	23.3	0	0	0	1	1	0	1	yes	3.78134	6.35265	56.8635	1.75483
358	female	58	yes	167	101	120	80	7.21	1.31	6.4	6.4	14.5	0	0	0	1	0	1	1	yes	6.01678	8.37536	17.6229	1.24608
359	male	38	yes	191	140	140	100	5.3	1.08	2.95	4.6	34.1	1	1	1	1	0	0	1	yes	4.04079	4.09467	5.17209	0.713666
360	male	46	yes	196	92	130	80	6.37	1.09	1.88	5.5	12.3	0	0	0	1	0	0	0	no	2.95817	3.62869	9.57772	0.981262
361	female	48	yes	168.6	76	120	80	8.37	0.97	1.95	5.2	16.4	0	0	0	1	1	0	0	no	3.14244	3.62009	7.81174	0.892748
362	male	44	yes	179	96	120	80	6.96	1.23	2.42	5.3	12.9	0	0	0	1	0	0	1	no	3.15978	3.70747	13.3202	1.12451
363	female	50	yes	164	110	120	80	7.66	1.19	5.64	5.9	20	0	0	0	1	1	1	1	yes	5.70607	6.84729	8.8928	0.949039
364	female	51	no	162	103	140	85	6.28	1.6	0.99	5.3	58.9	1	1	1	0	0	0	1	no	2.62731	2.67986	9.16271	0.962024
365	female	44	no	161.1	102	135	75	5.88	1.97	0.46	5.7	9.4	1	0	1	0	0	1	1	yes	2.05414	1.80764	3.56724	0.552332
366	female	47	yes	163.4	120	150	90	6.08	1.13	2.09	5	29.5	1	1	1	1	1	0	1	yes	3.86209	4.35644	13.7915	1.13961
367	female	33	yes	167	98	160	100	6.93	1.24	3.13	5.7	37.9	1	1	1	1	1	1	1	yes	4.29471	3.40141	8.18278	0.912901
368	male	35	yes	179.2	130	120	75	4.45	1.13	1.46	4.3	28.9	0	0	0	0	0	0	1	no	2.89281	2.69995	3.25367	0.512374
369	female	35	yes	175.9	90	130	95	5.82	1.63	1.57	5	16.9	0	1	1	0	0	0	1	no	2.56626	2.15566	2.14624	0.331678
370	male	46	yes	176.3	138	120	80	5.75	1.4	1.22	5.3	15.1	0	0	0	0	0	0	1	no	2.78012	3.41028	14.8262	1.17103
371	male	37	yes	174	106	100	80	5.09	1.01	3.17	5.5	22.1	0	0	0	1	1	0	1	yes	3.84427	3.79302	2.56452	0.409006
372	female	50	yes	162	95	150	100	6.88	1.05	2.98	5.3	29.5	1	1	1	1	1	0	1	yes	4.20574	5.04689	24.7758	1.39403
373	male	42	yes	166	106	120	75	4.74	1.12	1.32	5.3	23.7	0	0	0	0	0	0	1	no	2.82504	3.16405	4.46363	0.649688
374	female	59	yes	164	105	150	90	5.57	0.98	3.86	5.3	10.8	1	1	1	1	1	0	1	yes	4.88573	6.91819	13.7375	1.13791
375	female	57	yes	159.9	88	105	70	7.81	1.61	2.34	4	11.2	0	0	0	1	0	0	1	no	2.74132	3.75013	11.4453	1.05863
376	female	48	yes	166	88	110	70	6.99	1.54	1.32	5.3	19.5	0	0	0	0	0	0	1	no	2.42617	2.79495	3.64004	0.561106
377	female	38	yes	174.5	91	140	100	4.56	1.27	1.18	3.9	16.5	1	1	1	0	1	0	1	yes	2.51826	2.29665	2.82419	0.450893
378	male	50	yes	194	104	140	90	6.47	0.82	5.94	4.9		1	1	1	1	1	0	1	yes	5.71428	7.61904	31.8154	1.50264
379	female	42	yes	164	99	130	80	5.52	1.6	1.24	4.8	17.6	0	0	0	0	0	0	1	no	2.54387	2.56422	3.10367	0.491876
380	female	42	yes	166	97	130	90	6.44	1.31	2.58	4.1	18.8	0	1	1	1	0	0	1	yes	3.39503	3.42219	4.28246	0.631693
381	female	56	yes	154.7	132	160	100	5	0.94	4.29	5.2	60.1	1	1	1	1	1	0	1	yes	5.65502	7.60035	27.8926	1.44549
382	female	32	yes	164.8	105	150	105	5.2	1.28	1.14	5	18.3	1	1	1	0	1	0	1	yes	2.99156	2.29752	2.67129	0.426721
383	female	44	yes	165	108	120	80	5.26	1.44	1.47	4.2	12.3	0	0	0	0	0	0	1	no	2.72187	2.8743	2.82248	0.450632
384	female	47	yes	162.5	95	140	100	7.84	1.73	2.92	4.7	16.4	1	1	1	1	0	0	1	yes	3.45152	3.89332	7.01214	0.845851
385	female	34	yes	153	110	150	100	7	1.1	2.15	4.5	21.4	1	1	1	1	1	0	1	yes	3.80066	3.10134	10.8257	1.03446
386	female	47	yes	181.5	127	145	95	4.73	1.37	1.64	5.3	21.9	1	1	1	0	0	0	1	no	3.35566	3.78518	11.1252	1.04631
387	male	43	yes	175	110	130	80	4.72	1.2	1.83	5.3	25.6	0	0	0	1	0	0	1	no	3.10357	3.55876	13.211	1.12094
388	male	37	yes	169	110	130	90	4.2	0.69	2.3	5.3	22.9	0	1	1	1	1	0	1	yes	3.92467	3.87235	12.3168	1.0905
389	female	40	yes	157	133	180	110	6.86	1.09	3.16	15.8	21.7	1	1	1	1	1	1	1	yes	6.90757	6.63127	11.1293	1.04647
390	female	45	yes	166	92	140	95	5.36	1.08	1.34	5.9	19.3	1	1	1	0	1	1	1	yes	3.18341	3.43809	9.36022	0.971286
391	male	37	yes	186	138	140	90	5.43	0.91	1.98	4.9	21.4	1	1	1	1	1	0	1	yes	3.70834	3.6589	7.84239	0.894449
392	male	47	yes	186.9	115	120	80	6.48	1.67	0.87	5.2	10.5	0	0	0	0	0	0	1	no	1.95676	2.45248	11.43	1.05804
393	female	32	yes	169	131	180	120	5.12	1.28	1.82	5.5	23.5	1	1	1	1	1	0	1	yes	3.98764	3.06251	9.73619	0.988389
394	female	35	no	153	140	110	70	6.05	1.34	1.42	4.6	13.3	0	0	0	0	0	0	1	no	3.28607	2.30025	2.7556	0.440216
395	female	39	yes	167	115	145	100	4.63	0.86	0.98	5.8	24.7	1	1	1	0	1	1	1	yes	3.43294	3.21323	5.91798	0.772174
396	male	34	no	178	133	110	80	3.87	1.15	0.86	4.8	19.8	0	0	0	0	0	0	1	no	2.57611	1.94639	1.55784	0.192522
397	female	50	yes	164	97	110	75	7.66	1.35	1.42	5.2	14.5	0	0	0	0	0	0	1	no	2.73826	3.28591	8.13428	0.910319
398	female	50	yes	164.7	120	150	90	7.67	1.64	1.52	5.3	17.3	1	1	1	0	0	0	1	no	3.17034	3.80441	13.0232	1.11472
399	female	77	yes	166.8	94	170	110	8.07	2.3	1.01	4.7	11.3	1	1	1	0	0	0	1	no	2.07132	3.8278	36.5175	1.5625
400	female	62	yes	166	101	130	70	5.97	1.19	1.72	5	7.7	0	0	0	1	1	0	1	yes	3.1918	4.7494	21.4818	1.33207
401	female	56	yes	159	98	150	75	5.8	1.4	1.39	5.1	16.1	1	0	1	0	0	0	1	no	3.02116	4.06044	21.8037	1.33853
402	male	38	yes	182	122	150	90	6.77	1.23	1.61	5.9	16.6	1	1	1	0	0	1	1	yes	3.28925	3.33311	17.2497	1.23678
403	male	57	yes	179.9	139	130	85	4.58	0.8	2.84	4.9	48.1	0	1	1	1	1	0	1	yes	4.30658	6.546	16.3696	1.21404
404	male	46	yes	177	111	140	90	6.38	1.07	1.77	5.8	24.7	1	1	1	1	0	1	1	yes	3.35903	4.12041	11.1676	1.04796
405	male	40	yes	162	129	110	70	4.64	1.06	1.09	5		0	0	0	0	0	0	1	no	2.93356	3.12914	3.35856	0.526154
406	male	53	no	181.9	130	140	90	6.57	0.96	3.31	5.4	31.4	1	1	1	1	1	0	1	yes	4.47645	5.27226	18.8547	1.27542
407	female	47	yes	166.2	78	120	70	6.36	1.67	1.02	4.8	15.1	0	0	0	0	0	0	0	no	2.01416	2.27197	3.71094	0.569484
408	female	38	yes	175.1	98	120	80	7.16	0.92	3.38	4.7	26.1	0	0	0	1	1	0	1	yes	4.15121	3.7859	6.65375	0.823066
409	female	48	no	164.1	92	120	80	5.37	1.45	1.69	4.3	13.6	0	0	0	0	0	0	1	no	2.67351	2.56657	5.88958	0.770084
410	female	49	yes	170	94.5	110	70	4.63	1.79	0.75	5.2	14.7	0	0	0	0	0	0	1	no	1.92923	2.26877	2.10286	0.32281
411	male	51	yes	184.5	110	120	80	6.31	1.13	2.78	5.5	22.2	0	0	0	1	0	0	1	no	3.62508	4.93011	10.6996	1.02937
412	female	57	yes	164.1	100	130	90	4.55	1.56	0.93	5	12.1	0	1	1	0	0	0	1	no	2.43994	3.33783	6.72851	0.827919
413	male	53	no	173.7	93	130	80	6.7	1.2	1.22	4.3	26.5	0	0	0	0	0	0	0	no	2.37984	2.80293	25.1146	1.39993
414	female	49	yes	171	94	110	70	5.62	1.94	0.74	5.9	10.9	0	0	0	0	0	1	1	no	1.91881	2.25652	3.32457	0.521735
415	female	34	yes	175	107	130	90	4.77	1.12	1.13	4.3	18	0	1	1	0	1	0	1	yes	2.78042	2.26882	2.05837	0.313524
416	female	47	yes	166.8	83	130	80	7.78	1.74	1.37	5.1	7.8	0	0	0	0	0	0	1	no	2.35243	2.65354	5.67835	0.754222
417	female	46	yes	173	137	130	80	5.42	1.44	1.55	5.5	12.1	0	0	0	0	0	0	1	no	3.35272	3.70141	4.02379	0.604636
418	female	58	yes	154	88	160	100	7.16	1.55	1.33	5.2	26.3	1	1	1	0	0	0	1	no	2.87361	4.00007	31.9119	1.50395
419	female	46	yes	174	90	110	70	5.9	0.85	2.34	5.6	27.7	0	0	0	1	1	1	1	yes	3.59305	3.96672	6.82736	0.834253
420	male	39	yes	184	94	120	80	4.8	0.94	3.69	8.7	17.1	0	0	0	1	1	1	1	yes	4.74741	4.9373	8.02345	0.904361
421	female	39	yes	164.6	89	125	70	7.03	1.62	1.15	4.5	23.9	0	0	0	0	0	0	1	no	2.25737	2.11289	3.11182	0.493015
422	female	55	yes	168.2	105	130	80	5.78	1.22	3.25	5.4	14.8	0	0	0	1	1	0	1	yes	4.17144	5.5063	9.68635	0.98616
423	female	49	yes	153.3	86	120	80	4.44	1.22	2.04	3.9	14.9	0	0	0	1	1	0	1	yes	2.98836	3.51432	3.3144	0.520404
424	male	62	yes	179.7	121	150	90	4.34	0.9	1	5.8	25	1	1	1	0	1	1	1	yes	3.24213	5.36032	39.0336	1.59144
425	female	33	yes	167	120	110	80	4.99	0.89	1.88	4.9	18.7	0	0	0	1	1	0	1	yes	3.56885	2.82653	2.5463	0.405909
426	female	46	yes	162	87	140	80	5.26	1.28	0.74	4.6		1	0	1	0	1	0	1	yes	2.40772	2.65812	5.14613	0.711481
427	female	46	yes	175.5	98	140	90	6.63	1.39	1.62	5.6	8.2	1	1	1	0	0	1	1	yes	3.06074	3.37905	14.0384	1.14732
428	female	36	no	180	141	150	100	4.61	1.28	1.58	5.3	30.2	1	1	1	0	1	0	1	yes	3.59635	2.58937	6.84945	0.835656
429	female	61	yes	164.7	93	130	75	8.01	1.67	2.57	5.3	13.2	0	0	0	1	0	0	1	no	3.28283	4.80607	10.8111	1.03387
430	female	36	yes	167.4	92	130	90	4.37	1.11	1.01	5.3	35.8	0	1	1	0	1	0	1	yes	2.77252	2.39546	2.1279	0.327951
431	male	48	yes	186.4	112	160	95	5.37	0.87	2.2	4.9	29.9	1	1	1	1	1	0	1	yes	3.74866	4.79829	16.0127	1.20446
432	female	62	yes	170	93	140	80	4.81	1.17	1.12	5	7.9	1	0	1	0	1	0	1	yes	2.80866	4.17928	12.7974	1.10712
433	female	36	yes	159	107	120	80	5.32	1.17	1.04	4.8	13.1	0	0	0	0	1	0	1	no	2.82383	2.43979	2.08517	0.319141
434	male	47	yes	183	118	140	100	7.49	1.16	3.64	4.9	38.6	1	1	1	1	0	0	1	yes	4.24546	5.32098	31.21	1.49429
435	female	56	yes	163.1	119	170	100	8.45	1.47	2.47	5.3	15.3	1	1	1	1	0	0	1	yes	4.01785	5.39999	41.3251	1.61621
436	male	40	yes	189.3	136	180	85	5.46	0.87	3.22	5.2	22.1	1	1	1	1	1	0	1	yes	4.79124	5.11065	21.7956	1.33837
437	male	31	yes	185	113	140	80	4.99	0.95	3.17	5	48.1	1	0	1	1	1	0	1	yes	4.12474	3.40978	7.67714	0.885199
438	male	59	yes	180	122	140	90	5.4	0.92	1.26	5.4	34.9	1	1	1	0	1	0	1	yes	3.23598	5.09128	28.4791	1.45453
439	female	44	no	174	97	110	75	4.38	0.92	1.53	4.5	26	0	0	0	0	1	0	1	no	2.94592	2.59241	2.44792	0.388798
440	male	37	yes	183	99	125	80	5.58	1.14	1.29	3.8	24.9	0	0	0	0	0	0	1	no	2.36325	2.33174	3.88334	0.589206
441	female	55	yes	172.7	105	140	90	5.04	1.28	1.46	4.8		1	1	1	0	1	0	1	yes	3.00887	3.97171
442	female	30	yes	167	104	120	80	5.86	0.79	3.58	4.6	35.5	0	0	0	1	1	0	1	yes	4.47871	3.22467	3.41188	0.532994
443	female	59	yes	172	94	140	85	7.37	1.39	3.61	5.9	25.4	1	1	1	1	0	1	1	yes	4.26111	6.03373	26.4298	1.42209
444	female	55	yes	173.5	105	140	90	7.08	1.94	1.77	5.3	12.5	1	1	1	1	0	0	1	yes	2.75928	3.64225	10.9126	1.03793
445	male	41	yes	183	104	120	80	3.21	0.91	1.38	5.3	27.1	0	0	0	0	1	0	1	no	2.92572	3.19879	6.19243	0.791861
446	male	45	no	178.3	112	120	85	7.17	1.47	2.28	5.2		0	1	1	1	0	0	1	yes	3.00796	3.00796	6.73096	0.828077
447	male	75	yes	180	108	120	75	3.72	1.44	1.48	5.1		0	0	0	0	0	0	1	no	2.49261	4.98523	26.8258	1.42855
448	female	60	no	161	110	130	80	4.81	1.58	1.94	5.1	27	0	0	0	1	0	0	1	no	3.18398	3.82077	5.99328	0.777665
449	female	48	yes	161	90	90	60	5.34	0.98	2.48	4.8	10.6	0	0	0	1	1	0	1	yes	3.36066	3.87148	3.53153	0.547963
450	female	39	yes	163	96	90	60	5.61	1.82	1.1	4.6	29	0	0	0	0	0	0	1	no	1.91683	1.79416	1.50633	0.17792
451	female	53	yes	163	126	140	80	5.51	1.51	1.26	5.1		1	0	1	0	0	0	1	no	3.09514	3.93702	8.92509	0.950613
452	female	56	yes	169.5	103	135	110	6.46	1.34	1.68	4.9	13.9	1	1	1	0	0	0	1	no	3.07016	4.1263	11.8835	1.07494
453	female	64	yes	160	130	140	90	5.6	1.36	1.62	5.5	14.9	1	1	1	0	0	0	1	no	3.57451	5.49044	14.725	1.16806
454	female	58	yes	164	88	170	115	6.78	1.5	1.05	5		1	1	1	0	0	0	1	no	2.71949	3.78553	22.7071	1.35616
455	female	36	yes	155	102	150	110	4.94	1.06	1.66	5.1		1	1	1	0	1	0	1	yes	3.52903	3.04909	6.28631	0.798396
456	female	68	yes	162	99	150	80	6.06	1.7	1.52	5.2		1	0	1	0	0	0	1	no	2.87063	4.68487	18.8893	1.27622
457	female	34	yes	173	104	140	90	6.62	1.51	1.14	4.4	8.1	1	1	1	0	0	0	1	no	2.55585	2.08557	4.06589	0.609156
458	female	58	yes	150	130	120	80	4.46	1.43	1.29	4.7	18.3	0	0	0	0	0	0	1	no	3.13733	4.36717	4.38576	0.642045
459	female	59	yes	168.2	102	120	80	4.95	0.88	2.36	4.8	34.3	0	0	0	1	1	0	1	yes	3.6938	5.23042	7.19467	0.857011
460	female	74	no	154	94	160	100	6.64	2.12	2.1	4.2		1	1	1	1	0	0	1	yes	2.78059	4.11528
461	female	41	yes	171	114	110	70	5.26	1	3.76	5.5		0	0	0	1	1	0	1	yes	4.59215	4.51867	2.4427	0.38787
462	male	61	no	183	102	140	90	5.01	1.26	0.79	5.5	18.7	1	1	1	0	0	0	1	no	2.40323	3.25771
463	male	62	yes	178	140	140	90	6	1.17	1.87	4.4		1	1	1	1	0	0	1	yes	3.38861	5.60251	22.3974	1.3502
464	male	67	yes	187	117	130	80	6.77	1.19	1.59	5.3		0	0	0	0	0	0	1	no	2.96639	5.29995	35.1193	1.54554
465	male	58	yes	180.6	120	125	85	6.66	1.36	1.3	4.9	16.1	0	1	1	0	0	0	1	no	2.59681	4.01641	14.9799	1.17551
466	female	55	yes	160	107	160	100	5.66	1.82	1.12	4.3		1	1	1	0	0	0	1	no	2.57307	3.39646	20.3984	1.3096
467	male	72	no	170	90	140	85	6.24	1.6	2.43	4.5		1	1	1	1	0	0	0	no	2.8001	4.48016	35.14	1.5458
468	male	48	yes	177	99	135	95	7.27	1.13	1.73	5.2		1	1	1	1	0	0	1	yes	2.99548	3.83422	30.767	1.48809
469	female	66	yes	154.8	107	130	80	6.47	1.38	1.53	5.2		0	0	0	0	0	0	1	no	3.13287	4.96248
470	female	56	yes	173	87	130	85	6.83	1.93	1.1	4.6	8.7	0	1	1	0	0	0	1	no	1.96646	2.64292
471	male	27	yes	177.6	119	140	90	5.57	1.14	1.75	4.9		1	1	1	1	0	0	1	yes	3.20378	2.30672
472	female	34	yes	169.1	116	110	70	6.2	1.31	1.21	5.1		0	0	0	0	0	0	1	no	2.81717	2.29881
473	male	46	yes	186	133	125	90	6.7	1.28	1.44	5.2		0	1	1	0	0	0	1	no	2.91237	3.57251	8.1517	0.911248
474	female	39	yes	163	132	120	80	5.99	0.96	2.23	5.4	22	0	0	0	1	1	0	1	yes	4.06876	3.80836	3.31514	0.520502
475	male	39	yes	181	133	150	100	3.79	0.96	1.74	5.5	170.8	1	1	1	1	1	0	1	yes	3.68796	3.83547	12.5935	1.10015
476	male	62	yes	188	105	140	90	5.43	0.84	1.76	5		1	1	1	1	1	0	1	yes	3.29857	5.45363	34.7753	1.54127
477	female	44	no	167	103	140	90	7.19	1.33	2.12	5	39.3	1	1	1	1	0	0	1	yes	3.41131	3.00195	8.7419	0.941606
478	male	49	no	188	100	145	95	5.16	0.93	3.09	5.6		1	1	1	1	1	1	1	yes	4.0851	4.44822	17.4319	1.24134
479	female	46	yes	170	75	90	60	3.8	1.34	0.71	4.8	15.3	0	0	0	0	0	0	0	no	1.80258	1.99004	1.7142	0.234062
480	female	39	yes	175	110	140	85	5.88	1.44	1.14	4.9	22	1	1	1	0	0	0	1	no	2.75465	2.57836	4.99103	0.69819
481	male	42	yes	187	106	130	85	6.32	1.37	2.45	4.7	26.9	0	1	1	1	0	0	1	yes	3.07102	3.43954	5.92056	0.772363
482	male	37	no	189.8	105	130	90	7.2	0.86	4.61	5.1	37.1	0	1	1	1	1	0	1	yes	4.88577	4.01719	7.13321	0.853285
483	male	46	yes	175	93	135	75	5.32	1.43	1.53	4.9	27.4	1	0	1	0	0	0	0	no	2.47436	3.03521	9.04608	0.95646
484	female	49	yes	159	96	120	80	6.34	1.22	1.43	4.3	48.5	0	0	0	0	1	0	1	no	2.78653	3.27696	6.70979	0.826709
485	female	50	yes	161.8	113	130	80	5.81	1.32	1.48	5.1		0	0	0	0	0	0	1	no	3.14684	3.77621	5.60582	0.748639
486	female	50	yes	171.4	111	140	90	6.19	0.97	3.36	5.5		1	1	1	1	1	0	1	yes	4.57294	5.48753	12.063	1.08146
487	male	43	yes	188	128	120	80	5.6	1.39	1.6	5.2		0	0	0	0	0	0	1	no	2.79178	3.20124	4.72359	0.674273
488	female	44	yes	172.5	117	130	80	4.57	1.06	2.43	5		0	0	0	1	1	0	1	yes	3.85067	4.0663	3.67402	0.565141
489	female	57	yes	161	128	140	90	5.4	1.36	1.21	5.8		1	1	1	0	0	1	1	yes	3.35196	4.58549	17.9219	1.25338
490	female	52	no	166	114	100	70	7.05	1.34	1.52	5.9		0	0	0	0	0	1	1	no	3.04354	3.16528
491	female	54	yes	168.6	98	120	80	7.13	1.41	1.83	4.6		0	0	0	1	0	0	1	no	2.88193	3.73498	6.53961	0.815552
492	female	38	yes	155	101	130	85	6.31	1.04	2.23	5		0	1	1	1	1	0	1	yes	3.69535	3.37016	6.53529	0.815265
493	female	54	no	164	122	120	80	4.75	0.81	1.87	5.2		0	0	0	1	1	0	1	yes	3.80664	4.11117
494	female	53	yes	179.4	129	130	85	6.59	1.87	1.54	4.5		0	1	1	0	0	0	1	no	2.68664	3.41741
495	female	34	yes	170.8	103			3.97	0.81	1.5	6	7.4				0	1	1	1
496	male	32	yes	181	120	130	90	6.11	1.23	2.35	4		0	1	1	1	0	0	1	yes	3.21672	2.74494	5.29287	0.723691
497	female	77	yes	163.9	108			5.89	1.12	1.94	5					1	1	0	1
498	male	32	no	189	111	115	65	4.71	0.93	3.02	3.8	18.9	0	0	0	1	1	0	1	yes	3.6025	2.56177	2.13712	0.32983
499	female	41	yes	173.1	82	120	80	5.55	1.7	0.71	5.1		0	0	0	0	0	0	1	no	1.87074	1.84081
500	male	46	yes	182	110	120	80	6.28	1	1.18	4.2		0	0	0	0	1	0	1	no	2.59559	3.18393
501	female	63	yes	155	89	140	80	5.53	1.39	1.83			1	0	1	1	0		1				13.8358	1.14101
502	female	66	yes	159.3	88.5	140	90	7.04	1.45	1.71	5.3		1	1	1	1	0	0	1	yes	3.00753	4.76393	19.3985	1.28777
503	female	37	yes	169	113	130	80	6.67	1.27	1.76	5.7		0	0	0	1	1	1	1	yes	3.39824	3.01764	7.62984	0.882515
504	female	41	yes	171	114	110	70	5.26	1	3.76			0	0	0	1	1		1				2.4427	0.38787
505	female	74	yes	154	94	160	100	6.64	2.12	2.1	4.2		1	1	1	1	0	0	1	yes	2.78059	4.93833	19.2888	1.28531
506	male	39	yes	178.6	143	140	90	5.78	0.85	2.7		27.4	1	1	1	1	1		1
507	female	57	yes	162	87	140	90	6.7	1.88	0.98	4.3	13.1	1	1	1	0	0	0	1	no	2.02657	2.77235
508	female	37	yes	168.7	95	125	80	4.95	0.87	2.51			0	0	0	1	1		1
509	female	39	yes	168.2	101			6.59	1.28	1.85	4.96					1	1	0	1
510	male	42	yes	177.2	95			4.33	0.81	2.1	4.3	179.9				1	1	0	1
511	male	44	yes	172	101	130	85	5.91	1.01	1.81	5		0	1	1	1	1	0	1	yes	3.14179	3.68636
512	male	32	yes	168	104	130	95	5.99	0.94	4.39	5.8		0	1	1	1	1	1	1	yes	4.93459	4.21085
513	male	33	yes	200.4	107	130	90	6.67	0.8	5.33	6.7		0	1	1	1	1	1	1	yes	5.61527	4.94144
514	female	39	yes	165	103	120	80	6.93	1.05	2.42	4.4		0	0	0	1	1	0	1	yes	3.56049	3.33262	6.20255	0.79257
515	female	60	no	158	95	110	60	4.88	1.19	1.32			0	0	0	0	1		1
516	male	42	yes	187	106	130	85	6.32	1.37	2.45	4.7	26.9	0	1	1	1	0	0	1	yes	3.07102	3.43954	5.92056	0.772363
517	male	64	yes	172	103	140	80	4.78	1.22	1.1	5.1		1	0	1	0	0	0	1	no	2.63629	4.49927
518	female	33	yes	175.5	95	125	80	4.95	1.41	0.48			0	0	0	0	0	0	1	no			1.53484	0.186063
519	female	32	yes	170.2	109	120	80	5.48	1.35	2			0	0	0	1	0	1	1	yes			1.48891	0.172869
520	female	71	yes	160	97	140	90	5.25	1.33	1.68	5.52	13.6	1	1	1	0	0	0	1	no	3.22431	5.49423
521	female	42	yes	167.6	104	130	90	5.21	1.16	2.1	10	76	0	1	1	1	1	1	1	yes	4.35581	4.39065
522	female	42	yes	170	116	130	80	5.96	1.22	1.05	6.7	19.2	0	0	0	0	1	1	1	yes	3.22566	3.25146	4.10503	0.613317
523	female	39	yes	169	100	120	80	8.39	1.35	1.89	4	15	0	0	0	1	0	0	1	no	2.87787	2.69369	6.52972	0.814894
524	female	60	yes	165	98	160	90	9.82	1.51	1.92			1	1	1	1	0		1
525	female	64	no	158.3	79			8.42	1.7	2.52	3.9	17.6				1	0	0	0
526	female	52	yes	166	95			5.76	1.18	2.4						1	1		1
527	female	54	yes	168.6	98	120	80	7.13	1.41	1.83	4.6		0	0	0	1	0	0	1	no	2.88193	3.73498	6.53961	0.815552
528	female	53	yes	179	129	130	85	6.59	1.87	1.54	4.5		0	1	1	0	0	0	1	no	2.68986	3.4215	5.83508	0.766047
